# Supplementary material for: Do Preoperative Transfusions Impact Prognosis in Moderate to Severe Anaemic Surgical Patients with Colon Cancer?
Source: Curr Oncol. 2021 Nov 12;28(6):4634–44. doi: 10.3390/curroncol28060391 (PMC8628678; doi:10.3390/curroncol28060391)
Supplement: Supplementary file 1 [file curroncol-28-00391-s001.zip]

Archive with 1 entries (1 files):
- curroncol-1377775-supplementary.pdf
